# Supplementary material for: Coordination of siderophore gene expression among clonal cells of the bacterium Pseudomonas aeruginosa
Source: Commun Biol. 2022 Jun 6;5:545. doi: 10.1038/s42003-022-03493-8 (PMC9170778; doi:10.1038/s42003-022-03493-8)
Supplement: Supplementary file 4 — Supplementary Software 1 [file 42003_2022_3493_MOESM4_ESM.txt]

#	batch_unpack_sort_channels.py -- imagej script to unpack microscopy images
#   and sort by channels
#	last modified: 29.10.2016 by Tobias Wechsler

import os
import re
from ij import IJ, ImagePlus
from ij.io import DirectoryChooser
from loci.plugins import BF
from loci.plugins.in import ImporterOptions
from ij.gui import GenericDialog


# set the number of channels and their names

def dialogSetNumCh():
    gd = GenericDialog("Set number of channels")
    gd.addNumericField("Number of channels:", 4, 0)
    gd.showDialog()
    if gd.wasCanceled():
        print "Dialog was canceled"
        IJ.log("!!! Number of channels not set!!!")
        return
    numCh = int(gd.getNextNumber())
    return numCh

def dialogSetChannelNames(NUM_CH):
    gd = GenericDialog("Set channel names")
    for i in range(NUM_CH):
        gd.addStringField("Channel %d" %i, "NA")
    gd.showDialog()
    if gd.wasCanceled():
        print "Dialog was canceled"
        IJ.log("!!! Number of channels not set!!!")
        return
    channel_names = {}
    for i in range(NUM_CH):
        channel_names[i] = gd.getNextString()

    return channel_names


# returns channel and time-point from image title
def getInfo(string):
    t_prefix= "T="
    c_prefix= "C="
    t = re.findall(t_prefix+"\d+", string)
    c = re.findall(c_prefix+"\d+", string)

    t = int(t[0].replace(t_prefix, ""))
    c = int(c[0].replace(c_prefix, ""))
    return t, c

# used to get the size (in MB) of the output directory
def get_output_size(d):
    total_size = 0
    for dirpath, dirnames, filenames in os.walk(d):
        for f in filenames:
            fp = os.path.join(dirpath,f)
            total_size += os.path.getsize(fp)
    return total_size / (1024.0*1024.0)


IJ.run("Close All") #close all open images

IJ.log("Start unpacking")
# set channel number and names (e.g. C=0 -> PH)
channel_number = dialogSetNumCh()
channel_dict = dialogSetChannelNames(channel_number)


# lets user choose input directory and creates output directory
inDir = DirectoryChooser("Choose Directory containing folders with stacks").getDirectory()
IJ.log("Input directory: %s" % inDir)
outDir_name=os.path.basename(os.path.normpath(inDir)) + "_UNPACKED"
outDir = os.path.join(inDir, outDir_name)
if not os.path.exists(outDir):
    os.makedirs(outDir)
    IJ.log("created output directory %s" %outDir)
else:
    IJ.log("Output directory %s already exists" % outDir)

# creates a list of the directories containing a stack
dir_startName = "_" #all directories containing a stack start with this
stackDirs = []
IJ.log("")
IJ.log("selected directories:")
for d in os.listdir(inDir):
    if d.startswith(dir_startName) and os.path.isdir(os.path.join(inDir,d)) and d != "_temp":
        stackDirs.append(d)
        IJ.log("    %s" %d)
IJ.log("")
# start counters
COUNT_STACKS = 0
COUNT_IMGS = 0
COUNT_CH = 0

# set parts (separated by _) of directory name to include in filename
first_part = 1 # first part to include
last_part = 4 # part to which to include
# setting "first_part = 1" and "last_part = 3" would include part 1 and 2
# e.g. directory name "_3_Blank1_Multichannel_20180823_1012_" would
# result in "3_Blank1" added to the filenames of images from that stack

# goes through all stack directories
for d in stackDirs:
    COUNT_STACKS += 1
    IJ.log("Unpacking: %s " %d)


    file_start = "_".join(d.split("_")[first_part:last_part])
    path_to_stack = os.path.join(inDir, d, "stack1","frame_t_0.ets")

    # sets options for importing a stack
    options = ImporterOptions()
    options.setId(path_to_stack)
    options.setSplitTimepoints(True)
    options.setSplitChannels(True)

    # imports stack with bioformats
    imp = BF.openImagePlus(options)
    # goes through every image in a stack and saves it
    for i in imp:
        COUNT_IMGS += 1
        title = i.getTitle()
        t, c = getInfo(title)
        channelDir= os.path.join(outDir, channel_dict[c])
        if not os.path.exists(channelDir):
            COUNT_CH += 1
            os.makedirs(channelDir)

        title = title.replace("frame_t_0.ets", file_start)
        file_path = os.path.join(channelDir, title +".tif")
        if not os.path.isfile(file_path):
            IJ.save(i, file_path)
        else:
            print "file %s already exists" %file_path


IJ.log("")
IJ.log("End unpacking")
IJ.log("")

IJ.log("    Number of stacks:       %i" %COUNT_STACKS)
IJ.log("    Number of channels:     %i" %COUNT_CH)
IJ.log("    Number of images:       %i" %COUNT_IMGS)
IJ.log("    Total size unpacked:    %f MB" %get_output_size(outDir))
