# Supplementary material for: Coordination of siderophore gene expression among clonal cells of the bacterium Pseudomonas aeruginosa
Source: Commun Biol. 2022 Jun 6;5:545. doi: 10.1038/s42003-022-03493-8 (PMC9170778; doi:10.1038/s42003-022-03493-8)
Supplement: Supplementary file 5 — Supplementary Software 2 [file 42003_2022_3493_MOESM5_ESM.txt]

# 	title			:	Image_analysis.py
#	description		:	imagej script for image anaslysis
#							1. Create ROIs
#							2. Blank subtraction
#							3. Background subtraction
#							4. Measurements
#	last modified	:	29.01.2019 by Tobias Wechsler
#	ImageJ version	:	1.52i
#=======================================================

#	imported modules
import os
import re
from datetime import datetime
from ij import IJ, ImagePlus, ImageStack
from ij.io import DirectoryChooser
from ij.gui import GenericDialog
from ij.plugin import ZProjector, ImageCalculator
from ij.plugin.frame import RoiManager, ThresholdAdjuster
from ij.measure import ResultsTable


__file__ = "Image_analysis.py"

# Functions
# TODO include setting basename

# Functions for Dialogs / user input

def dialogSetLimit():
    gd = GenericDialog("set lower limit for cell size")
    l_limit = 0.5
    gd.addNumericField("lower limit:", l_limit, 3 )
    gd.showDialog()
    if gd.wasCanceled():
    	print "User canceled dialog"
    	IJ.log("using default limit of %d" % l_limit)
    	return l_limit
    l_limit = gd.getNextNumber()
    return l_limit
    	

def dialogSetMeasureDirs(dir_list):
    gd = GenericDialog("set diectories to measure")
    out_dirs = []
    for d in dir_list:
		gd.addCheckbox(d, False)
    gd.showDialog()
    if gd.wasCanceled():
        print "Dialog was canceled"
        return
    for d in dir_list:
        if gd.getNextBoolean():
            out_dirs.append(d)
    return out_dirs
    
# Dialog to set prefix for channel and timpoing, and the number of channels
def dialogSetPrefix():
    gd = GenericDialog("Set prefix and number of channels")
    gd.addStringField("prefix c", "C=")
    gd.addStringField("prefix t", "T=")
    gd.addNumericField("Number of channels:", 4, 0)
    gd.showDialog()
    if gd.wasCanceled():
        print "User canceled dialog"
        IJ.log("!!!Prefixs not set!!!")
        return
    ch_prefix = gd.getNextString()
    t_prefix = gd.getNextString()
    numCh = int(gd.getNextNumber())

    return ch_prefix, t_prefix, numCh

# Dialog to select directories for channels, object predictions and blanks
def dialogSetDirs(dir_list, NUM_CH):
    dir_list.append("NA")
    gd = GenericDialog("Set Directories")
    for i in range(NUM_CH):
        gd.addChoice("Channel %d:" %i, dir_list, dir_list[-1])
    gd.addChoice("Binary images: ", dir_list, dir_list[0])
    gd.addChoice("Blanks", dir_list, dir_list[0])
    gd.showDialog()
    if gd.wasCanceled():
        print "Dialog was canceled"
        IJ.log("!!!Directories not set!!!")
        return
    ch_dirs = []
    for i in range(NUM_CH):
        ch_dirs.append(gd.getNextChoice())
    binimg_dir = gd.getNextChoice()
    blanks_dir = gd.getNextChoice()
    return ch_dirs, binimg_dir, blanks_dir

# Dialog to set the steps the scipt has to preform
def dialogSetSteps(channel_dirs):
    gd = GenericDialog("Set steps to preform and channels to be used")
    gd.addCheckbox("1. Create ROIs", True)
    gd.addCheckbox("2. Remove small ROIs", True)
    gd.addCheckbox("3. Blank subtraction", True)
    gd.addCheckbox("4. Background subtraction", True)
    gd.addCheckbox("5. Measurements", True)
    gd.addMessage("Channels:")
    for d in channel_dirs:
        gd.addCheckbox(str(d), True)
    gd.showDialog()
    if gd.wasCanceled():
        print "Dialog was canceled"
        IJ.log("!!!Steps not set!!!")
        return
    make_rois = gd.getNextBoolean()
    remove_rois = gd.getNextBoolean()
    blank_sub = gd.getNextBoolean()
    back_sub = gd.getNextBoolean()
    measure = gd.getNextBoolean()
    
    do_channel = []
    for d in channel_dirs:
        do_channel.append(gd.getNextBoolean())
    return do_channel, make_rois, remove_rois, blank_sub, back_sub, measure

# other functions

# TODO needs to be adjusted to image-nameing convention
# implemented convention: "Number_Medium_Strain - .... "
def getInfo(string, t_prefix, ch_prefix):
    start = string.split('-')[0].strip()
    number, medium, strain = start.split('_')
    time = re.findall(t_prefix + "\d+", string)
    channel = re.findall(ch_prefix + "\d+", string)

    time = int(number)
    #time = int(time[0].replace(t_prefix, ""))
    channel = int(channel[0].replace(ch_prefix, ""))
    return number, medium, strain, time, channel

def isPng(string):
    return string.endswith(".png")

def isTiff(string):
    return string.endswith(".tif")

def isZip(string):
    return string.endswith(".zip")

# write starting time to log
now = datetime.today()
IJ.log("Started at %s" %now.toString())
IJ.log("")

#######	SETTING UP DIRECTORIES, PREFIXS  AND CHANNEL NAMES #########

# Sets the working directory
W_DIR = DirectoryChooser("Choose your working directory").getDirectory()

# creates directory for ROIs
ROIS_DIR = os.path.join(W_DIR, "ROIs")
if not os.path.exists(ROIS_DIR):
    os.makedirs(ROIS_DIR)
    
# creates directory for threshold images
THRES_DIR = os.path.join(W_DIR, "Threshold_images")
if not os.path.exists(THRES_DIR):
    os.makedirs(THRES_DIR)

# creates a list of every directory in W_DIR
WD_ALL = os.listdir(W_DIR)
WD_ALL_DIRS = []
for e in  WD_ALL:
    if os.path.isdir(os.path.join(W_DIR, e)):
        WD_ALL_DIRS.append(e)

# Set prefix for channels and other identifiers
CH_PREFIX, T_PREFIX, ch_num = dialogSetPrefix()

# Set directories for channels, binary images from ilastik and blank images (only directory names w/o path)
CHANNEL_DIRS, BINIMG_DIR, BLANKS_DIR = dialogSetDirs(WD_ALL_DIRS, ch_num)

# dialog to set step to perform
DO_CHANNEL, MAKE_ROIS, REMOVE_ROIS, BLANK_SUB, BACK_SUB, MEASURE = dialogSetSteps(CHANNEL_DIRS)

# set limit for ROI removal
low_limit = 0.5
if REMOVE_ROIS: 
    low_limit = dialogSetLimit()

# creates directory for ROIs
ROIS_DIR = os.path.join(W_DIR, "ROIs")
if not os.path.exists(ROIS_DIR):
    os.makedirs(ROIS_DIR)
    
# creates directory for threshold images
THRES_DIR = os.path.join(W_DIR, "Threshold_images")
if not os.path.exists(THRES_DIR):
    os.makedirs(THRES_DIR)


###### write log  #####

IJ.log("Working directory: " + W_DIR)
IJ.log("")
IJ.log("Channels:")
for i, ch_dir in enumerate(CHANNEL_DIRS):
    IJ.log("\t"+ch_dir +"\t"+ CH_PREFIX+str(i) +"\t"+ str(DO_CHANNEL[i]))
IJ.log("")
IJ.log("Directories:")
IJ.log("\tBlank directory:\t" + BLANKS_DIR)
IJ.log("\tBinary images:\t" + BINIMG_DIR)
IJ.log("")
IJ.log("Steps:")
IJ.log("\tCreate ROIs:\t" + str(MAKE_ROIS))
IJ.log("\tRemove ROIs:\t" + str(REMOVE_ROIS))
IJ.log("\tBlank subtraction:\t" + str(BLANK_SUB))
IJ.log("\tBackground subtraction:\t" + str(BACK_SUB))
IJ.log("\tMeasurements:\t" + str(MEASURE))
IJ.log("")
ignor = []
#######	Create ROIs #########
if MAKE_ROIS:
    IJ.log("Creating ROIs:")

    binimg_names = os.listdir(os.path.join(W_DIR, BINIMG_DIR))
    binimg_names = filter(isPng, binimg_names)
    IJ.log("\tFound %i binary images" %len(binimg_names))
 

    for f in binimg_names:
        img = IJ.openImage(os.path.join(W_DIR, BINIMG_DIR, f))

        title_ROI = f.replace("_Object Predictions.png","")
        Number, Medium, Strain, Time, Channel = getInfo(f, T_PREFIX, CH_PREFIX)
        IJ.setRawThreshold(img, 1, 2, "null")
        IJ.run(img, "Convert to Mask","")
        IJ.run(img, "Analyze Particles...", "size=0-Infinity circularity=0.00-1.00 exclude clear add")
        IJ.save(img, os.path.join(THRES_DIR, title_ROI+".png"))
        RM = RoiManager.getInstance()
        if not RM:
            RM = RoiManager(False)
        n_rois = RM.getCount()
        if n_rois < 1:
		    ignor.append([Number, Medium, Strain])
        else:
		    RM.runCommand("Save",os.path.join(ROIS_DIR, title_ROI + ".zip"))
  
        RM.reset()
        img.close()
        IJ.log("\tCreated %i ROIs from %s" % (n_rois, f))
    RM.close()
    IJ.run("Close All")
    IJ.log("\tCreated ROIs")
    IJ.log("")
    print "END CREATE ROIs"


#######	remove ROIs #########
if REMOVE_ROIS:
    IJ.log("Removing ROIs:")
    roi_names = os.listdir(ROIS_DIR)
    roi_names = filter(isZip, roi_names)
    image_names = os.listdir(os.path.join(W_DIR, CHANNEL_DIRS[0]))
    image_names = filter(isTiff, image_names)

    RM = RoiManager(False)
    RT = ResultsTable(False)
    for i, roi in enumerate(roi_names):
        RM.reset()
        RM.runCommand("Open", os.path.join(ROIS_DIR, roi))
        rNumber, rMedium, rStrain, rTime, rChannel = getInfo(roi, T_PREFIX, CH_PREFIX)
        for f in image_names:
            Number, Medium, Strain, Time, Channel = getInfo(f, T_PREFIX, CH_PREFIX)
            if Number == rNumber and Medium == rMedium and Strain == rStrain and Time == rTime:
                img = IJ.openImage(os.path.join(W_DIR,CHANNEL_DIRS[0], f))
                break
        RT = ResultsTable.getResultsTable()
        n_rois = RM.getCount()
        to_remove = []
        for j in range(n_rois):
            RM.select(j)
            RM.runCommand(img, "Measure")
            if RT.getValueAsDouble(0, j) < low_limit:
                to_remove.append(j)
        IJ.log("\tRemoving %i of %i ROIs from %s" % (len(to_remove), n_rois, roi))
        for j in reversed(to_remove):
            RM.select(j)
            RM.runCommand("Delete")
        
        img.close()
        RT.reset()
        if len(to_remove) == n_rois:
            ignor.append([rNumber, rMedium, rStrain])
        else:
            RM.runCommand("Save", os.path.join(ROIS_DIR, roi))
    WD = RT.getResultsWindow()
    WD.close()
    RM.close()

print "ignoring"
for line in ignor:
    print line
#######	Blank subtraction #########
if BLANK_SUB and BLANKS_DIR != "NA":
    IJ.log("")
    IJ.log("Blank subtraction:")
    blank_names = os.listdir(os.path.join(W_DIR, BLANKS_DIR))
    blank_names = filter(isTiff, blank_names)
    IC = ImageCalculator()
    PJ = ZProjector()
    PJ.setMethod(ZProjector.AVG_METHOD)
    for i, ch_dir in enumerate(CHANNEL_DIRS):
        if DO_CHANNEL[i]:
            IJ.log("\t" + ch_dir)
            out_dir = os.path.join(W_DIR, ch_dir+"_blank_subtracted")
            if not os.path.exists(out_dir):
                os.makedirs(out_dir)
            image_names = os.listdir(os.path.join(W_DIR, ch_dir))
            image_names = filter(isTiff, image_names)

            stack = None
            for f in blank_names:
                Number, Medium, Strain, Time, Channel = getInfo(f, T_PREFIX, CH_PREFIX)
                if Channel == i:
                    img = IJ.openImage(os.path.join(W_DIR,BLANKS_DIR, f))
                    if stack == None:
                        stack = ImageStack(img.width, img.height)
                    stack.addSlice(img.getTitle(), img.getProcessor())
                    stack.update(img.getProcessor())
            n_slices = stack.getSize()
            PJ.setImage(ImagePlus("stack", stack))
            PJ.doProjection()
            projection = PJ.getProjection()
            IJ.log("\tCreated average blank for %s channel from %i images" % (ch_dir, n_slices))
            
            
            for f in image_names:
                img = IJ.openImage(os.path.join(W_DIR, ch_dir, f))
                projection.copyAttributes(img)
                img = IC.run("Subtract create", img, projection)
                IJ.save(img, os.path.join(out_dir, f))
                IJ.save(projection, os.path.join(W_DIR,str(i)+"_average_blank.tiff"))
                img.close()
            projection.close()
    print "END BLANK SUBTRACTION"
#TODO check if conversion of average necessary
#TODO create image_names only once
#######	Background subtraction #########
if BACK_SUB:
    IJ.log("")
    IJ.log("Background subtraction:")
    RM = RoiManager(False)
    roi_names = os.listdir(ROIS_DIR)
    roi_names = filter(isZip, roi_names)
    for r in roi_names:
        combined = False
        IJ.log("\t" + r)
        rNumber, rMedium, rStrain, rTime, rChannel = getInfo(r, T_PREFIX, CH_PREFIX)
        RM.runCommand("Open", os.path.join(ROIS_DIR, r))
        n_rois = RM.getCount()
        if n_rois > 0:
            for i, ch_dir in enumerate(CHANNEL_DIRS):
                if DO_CHANNEL[i]:
                    out_dir = os.path.join(W_DIR, ch_dir + "_background_subtracted")
                    if not os.path.exists(out_dir):
                        os.makedirs(out_dir)
                    if BLANK_SUB:
                        ch_dir = ch_dir + "_blank_subtracted"
                    image_names = os.listdir(os.path.join(W_DIR, ch_dir))
                    image_names = filter(isTiff, image_names)
                    for f in image_names:
                        Number, Medium, Strain, Time, Channel = getInfo(f, T_PREFIX, CH_PREFIX)
                        if Number == rNumber and Medium == rMedium and Strain == rStrain and Time == rTime:
                            img = IJ.openImage(os.path.join(W_DIR, ch_dir, f))
                            if not combined:
                                if n_rois == 1:
                                    RM.runCommand("Open", os.path.join(ROIS_DIR, r))
                                RM.runCommand(img, "Select All")
                                RM.runCommand(img, "Combine")
                                RM.runCommand(img, "Deselect")
                                RM.runCommand(img, "Delete")
                                IJ.run(img, "Make Inverse", "")  # mark 1
                                RM.runCommand(img, "Add")
                                combined = True
                            else:
                                print f
                                IJ.run(img,"Restore Selection", "")
                            results = RM.multiMeasure(img)
                            average = results.getStringValue("Mean1", 0)
                            average = float(average)
                            IJ.log("%d" % average)
                            RM.resetMultiMeasureResults()
                            RM.runCommand(img, "Deselect")
                            IJ.run(img, "Subtract...", "value=%d" % average)
                            IJ.run(img, "Remove Overlay", "")  # mark 2
                            IJ.save(img, os.path.join(out_dir, f))
                            IJ.log("\t\tsubtracted %d from %s" % (average, f))
        RM.runCommand(img, "Delete")
    RM.close()
    print "END BACKGROUND SUBTRACTION"

#######	Measurement #########
#TODO add strain info to results

if MEASURE:
    IJ.log("")
    IJ.log("Measurements:")
    ALL_DIRS = os.listdir(W_DIR)
    MEASURE_DIRS = []
    for e in  ALL_DIRS:
        if os.path.isdir(os.path.join(W_DIR, e)):
            MEASURE_DIRS.append(e)
    MEASURE_DIRS = dialogSetMeasureDirs(MEASURE_DIRS)
    roi_names = os.listdir(ROIS_DIR)
    RM = RoiManager(False)
    for i, ch_dir in enumerate(MEASURE_DIRS):
    	IJ.log(ch_dir)
        ch_name = ch_dir.split('_')[0]
            
        IJ.log("Measuring images in %s" % ch_dir)
        RT = ResultsTable.getResultsTable()
        last_line = 0
        image_names = os.listdir(os.path.join(W_DIR, ch_dir))
        for f in image_names:
            img = IJ.openImage(os.path.join(W_DIR, ch_dir, f))
            Number, Medium, Strain, Time, Channel = getInfo(f, T_PREFIX, CH_PREFIX)
            if [Number, Medium, Strain] not in ignor:
                cor_roi = ""
                for r in roi_names:
                    rNumber, rMedium, rStrain, rTime, rChannel = getInfo(r, T_PREFIX, CH_PREFIX)
                    if Number == rNumber and Medium == rMedium and Strain == rStrain and Time == rTime:
                        cor_roi = r
                        break
                RM.reset()
                RM.runCommand("Open", os.path.join(ROIS_DIR, cor_roi))
                n_rois = RM.getCount()
                RM.runCommand(img, "Measure")
                IJ.log("\t\tmeasured %i cells in %s" % (n_rois, f))
                RT = ResultsTable.getResultsTable()
                new_last = last_line + n_rois
                for i in range(last_line, new_last):
                    RT.setValue("Fluorescence",i, ch_name)
                    RT.setValue("Time", i, Time)
                    RT.setValue("Strain", i, Strain)
                    RT.setValue("Medium", i, Medium)
                last_line = new_last

        RT.save(os.path.join(W_DIR, "Results_%s.csv" %ch_dir))
        RT.reset()
           
    WD = RT.getResultsWindow()
    WD.close()
    RM.close()
    print "END MEASUREMENT"


now = datetime.today()
IJ.log("Finished at %s" % now.toString())
print "Finished %s at %s" %(__file__, now.toString())
